# Supplementary material for: Settling Down: The Genome of Serratia symbiotica from the Aphid Cinara tujafilina Zooms in on the Process of Accommodation to a Cooperative Intracellular Life
Source: Genome Biol Evol. 2014 Jun 19;6(7):1683–98. doi: 10.1093/gbe/evu133 (PMC4122931; doi:10.1093/gbe/evu133)
Supplement: Supplementary Data [file supp_evu133_suppl_data.zip]

Archive with 4 entries (4 files):
- suppl_file_2.fasta
- suppl_file_3.pdf
- suppl_file_4.pdf
- suppl_file_1.xls
