# Supplementary material for: Settling Down: The Genome of Serratia symbiotica from the Aphid Cinara tujafilina Zooms in on the Process of Accommodation to a Cooperative Intracellular Life
Source: Genome Biol Evol. 2014 Jun 19;6(7):1683–98. doi: 10.1093/gbe/evu133 (PMC4122931; doi:10.1093/gbe/evu133)
Supplement: Supplementary Data [file supp_evu133_suppl_data.zip › suppl_file_1.xls]

## Sheet: Table_S1
Table S1. B. aphidicola strains used in this study
strain	aphid host	abbreviation	genome size (bp)	plasmids	accession number
B.aphidicola APS	Acyrthosiphon piusm	BAp	640681	2	BA000003.2;AP001071.1;AP001070.1
B.aphidicola Ak	Acyrthosiphon kondoi	BAk	641794	2	CP002645.1;CP002646.1;CP002647.1
B.aphidicola Ua	Uroleucon ambrosiae	BUa	615380	2	CP002648.1;CP002649.1;CP002650.1
B.aphidicola Sg	Schizaphis graminum	BSg	641454	2	AE013218.1;AF041836;Z21938
B.aphidicola Bp	Baizongia pistaciae	BBp	615980	1	AE016826.1;AF492591.1
B.aphidicola BCt	Cinara tujafilina	BCt	444925	1	CP001817.1;AY438024
B.aphidicola BCc	Cinara cedri	BCc	416380	2	CP000263.1;AY438025.1;EU660486
List of B. aphidicola strains used in this study along with their host, abbreviation, genome information and accession numbers.

## Sheet: Table S2
Table S2. Proteobacteria strains used in this study
strain	strain	abbreviation	plasmids	accession number
Escherichia coli	K-12 MG1655	-	2	U00096.2
Enterobacter sp.	638	-	1	CP000653.1;CP000654.1
Erwinia tasmaniensis	ET1/99	-	6	CU468135.1;CU468128.1;CU468130.1;CU468132.1;CU468133.1;CU468131.1
Hamiltonella defensa	5AT	-	1	CP001277.1;CP001278.1
Haemophilus ducreyi	35000HP	-	0	AE017143.1
Haemophilus influenzae	Rd KW20	-	0	L42023.1
Photorhabdus luminescens	laumondii TTO1	-	0	BX470251.1
Proteus mirabilis	HI4320	-	1	AM942759.1;AM942760.1
Regiella insecticola	LSR1	-	1	GL379589.1;CM000957.1
Regiella insecticola	R5.15	-	0	AGCA01000001.1
Sodalis glossinidius	morsitans	-	3	AP008232.1;AP008233.1;AP008234.1;AP008235.1
Yersinia pseudotuberculosis	IP32953	-	2	BX936398.1;BX936400.1;BX936399.2
Yersinia pestis	CO92	-	3	AL590842.1;AL117189.1;AL109969.1;AL117211.1
Serratia liquefaciens	ATCC 27592	Sliq	1	CP006252.1;CP006253.1
Serratia marcescens	marcescens Db11	Db11	0	HG326223.1
Serratia marcescens	FGI94	-	0	CP003942.1
Serratia marcescens	WW4	WW4	1	CP003959.1;CP003960.1
Serratia plymuthica	4Rx13	4Rx13	1	CP006250.1;CP006251.1
Serratia plymuthica	AS9	AS9	0	CP002773.1
Serratia proteamaculans	568	Spro	1	CP000826.1;CP000827.1
Serratia symbiotica	SCc	SCc	0	CP002295.1
Serratia symbiotica	Tucson	SAp	0	GL636098.1
Serratia symbiotica	SCt-VLC	SCt	0	HG934887;HG934888;HG934889
List of Proteobacteria strains used in this study along with their abbreviation (when stated) and accession numbers.
